# Supplementary material for: Characterisation of the novel spontaneously immortalized and invasively growing human skin keratinocyte line HaSKpw
Source: Sci Rep. 2020 Sep 16;10:15196. doi: 10.1038/s41598-020-71315-0 (PMC7494900; doi:10.1038/s41598-020-71315-0)
Supplement: Supplementary file 2 — Supplementary file2 [file 41598_2020_71315_MOESM2_ESM.xlsx]

## Sheet: top-deregulated.genes.filterd.c
TargetID	logFC	AveExpr	t	P.Value	adj.P.Val	B
KRT6C	-7.10773	9.06376	-94.4261	2.00789e-12	6.92199e-08	17.2242
MGST1	-6.32924	7.61388	-68.3282	2.06699e-11	1.42515e-07	16.0508
ASIP	-5.94055	7.26765	-65.9337	2.67272e-11	1.47408e-07	15.8954
GAL	-5.69818	7.23099	-76.8366	8.8728e-12	8.66325e-08	16.5252
S100A9	-5.2477	7.82706	-35.7639	2.17831e-09	1.31959e-06	12.4965
KRT34	-5.16891	7.14135	-45.3628	3.94566e-10	5.4409e-07	13.9688
PFN2	-5.01664	7.82992	-33.3952	3.56192e-09	1.65414e-06	12.0435
FLNC	-4.83476	6.85868	-41.9285	6.94975e-10	7.33386e-07	13.4999
CA12	-4.78933	7.04376	-57.6188	7.05695e-11	2.34964e-07	15.2622
PRKAR1A	-4.74089	6.85457	-38.2996	1.33194e-09	1.04358e-06	12.9373
KRT6B	-4.58461	9.30263	-55.7838	8.9089e-11	2.41472e-07	15.0995
SLC2A3	-4.50627	6.9842	-53.9242	1.1372e-10	2.63516e-07	14.9248
CPVL	-4.44316	6.93324	-59.4111	5.65999e-11	2.16803e-07	15.4124
EVL	-4.41216	6.79556	-46.3391	3.38535e-10	5.41346e-07	14.0922
CMBL	-4.40797	6.69283	-48.3695	2.48669e-10	4.2863e-07	14.336
PDPN	-4.38276	6.52449	-50.6907	1.77473e-10	3.39901e-07	14.5951
SPRR2D	-4.36733	7.13054	-37.6602	1.50316e-09	1.06229e-06	12.8301
LY96	-4.13353	6.4539	-57.1365	7.49726e-11	2.34964e-07	15.2204
LOX	-4.1189	6.3411	-40.8767	8.34215e-10	7.98853e-07	13.3444
EMILIN2	-4.11442	6.42967	-43.0387	5.75931e-10	6.40473e-07	13.6577
LCN2	-4.09541	8.51977	-55.6147	9.10581e-11	2.41472e-07	15.0841
HRASLS3	-4.07378	7.88604	-21.0979	9.48835e-08	1.15993e-05	8.77789
LRP3	-4.07123	6.44395	-41.8696	7.02029e-10	7.33386e-07	13.4913
SH3KBP1	-3.95293	8.7059	-52.5517	1.36909e-10	2.77636e-07	14.7891
SLC16A3	-3.94133	9.54691	-43.7436	5.12439e-10	6.09166e-07	13.7548
VIM	-3.9356	6.27228	-26.3835	1.92638e-08	4.31234e-06	10.4094
SLC6A15	-3.93363	6.44452	-45.6531	3.76873e-10	5.41346e-07	14.0059
FUCA2	-3.90613	6.564	-36.0344	2.06362e-09	1.31743e-06	12.5455
C15ORF48	-3.7949	6.84034	-27.8981	1.29227e-08	3.40075e-06	10.8058
ITGA5	-3.71572	7.67389	-32.6335	4.20298e-09	1.75159e-06	11.8885
PSG4	-3.67558	6.6483	-38.0335	1.40035e-09	1.05173e-06	12.893
ZNF518B	-3.58602	6.4379	-33.2254	3.69463e-09	1.65414e-06	12.0094
HOXB2	-3.55749	6.38225	-23.6644	4.18861e-08	7.19733e-06	9.62346
C11ORF70	-3.52163	6.70175	-29.293	9.11306e-09	2.80503e-06	11.1479
SERPINA3	-3.51734	6.22348	-25.7572	2.28726e-08	4.86734e-06	10.2373
FBXO32	-3.49715	7.68361	-37.9085	1.43387e-09	1.05173e-06	12.8721
TGM2	-3.49405	7.23968	-23.0934	4.98557e-08	7.84806e-06	9.4448
HTRA1	-3.4554	6.81166	-38.6568	1.24601e-09	1.04258e-06	12.9961
FLJ12684	-3.45017	6.99757	-31.4494	5.47824e-09	1.96726e-06	11.6378
GSDMC	-3.41249	7.3925	-29.6678	8.31997e-09	2.68059e-06	11.2363
APH1B	-3.39186	6.30439	-25.4101	2.52007e-08	5.11952e-06	10.1397
UCHL1	-3.38329	6.16561	-32.3816	4.4432e-09	1.76742e-06	11.8362
MMP9	-3.3556	6.2167	-36.1531	2.01546e-09	1.31096e-06	12.5669
TFPI2	-3.33079	7.83598	-19.022	1.97977e-07	1.92255e-05	8.00406
VAV3	-3.31791	6.08142	-33.104	3.79291e-09	1.65515e-06	11.9848
SERPINE1	-3.31012	8.63066	-25.0498	2.79068e-08	5.41519e-06	10.0367
D4S234E	-3.30982	6.32906	-17.4707	3.61505e-07	2.82597e-05	7.36276
CPNE8	-3.30743	6.23158	-34.3424	2.91437e-09	1.52227e-06	12.2297
S100A8	-3.28674	7.2648	-10.467	1.27893e-05	0.000316531	3.4713
FABP5	-3.25425	10.5872	-32.2257	4.59964e-09	1.80191e-06	11.8035
SFRP1	-3.24796	7.23407	-20.7791	1.05733e-07	1.24831e-05	8.6647
DEFB103B	-3.18397	6.17524	-28.1716	1.20513e-08	3.23949e-06	10.8745
BCL11B	-3.18372	6.17192	-25.952	2.16733e-08	4.72417e-06	10.2914
STEAP1	-3.18151	8.53453	-27.0544	1.60978e-08	3.88587e-06	10.5884
MGC87042	-3.1645	9.27823	-43.9345	4.96645e-10	6.09166e-07	13.7806
CTSC	-3.12407	9.53993	-34.4853	2.8288e-09	1.52227e-06	12.2572
HSD17B1	-3.11129	5.98967	-38.3966	1.30796e-09	1.04358e-06	12.9534
BEX2	-3.03586	6.15963	-33.4303	3.53518e-09	1.65414e-06	12.0505
IL1A	-3.0275	7.84921	-27.0308	1.61985e-08	3.88587e-06	10.5822
VGLL1	-3.01916	6.97589	-26.0033	2.13699e-08	4.69239e-06	10.3055
TWIST1	-3.00243	5.94548	-35.7558	2.18184e-09	1.31959e-06	12.495
THBS2	-3.00037	6.02388	-25.7777	2.27429e-08	4.86734e-06	10.243
MFAP2	-2.99687	5.82541	-31.9053	4.9413e-09	1.89274e-06	11.7357
NNMT	-2.9558	6.12083	-29.8545	7.9545e-09	2.58701e-06	11.2798
CA9	-2.95321	5.8868	-29.3662	8.95165e-09	2.78865e-06	11.1653
FABP5L2	-2.93927	11.2976	-23.0008	5.1304e-08	7.91875e-06	9.41534
PRSS21	-2.93368	6.01387	-27.5038	1.43083e-08	3.62694e-06	10.7052
STOM	-2.91632	8.43682	-20.5194	1.1562e-07	1.33307e-05	8.57106
BAIAP2L2	-2.90984	8.20138	-34.4581	2.84484e-09	1.52227e-06	12.252
SPRR2F	-2.89951	6.22078	-23.593	4.2799e-08	7.19733e-06	9.60139
LOC387934	-2.8953	6.95417	-24.4191	3.34797e-08	6.13925e-06	9.852
MLPH	-2.88355	5.92052	-29.5135	8.63656e-09	2.73153e-06	11.2001
ASNS	-2.88255	9.59457	-25.7717	2.27806e-08	4.86734e-06	10.2413
SRPX2	-2.87712	5.78223	-35.188	2.44753e-09	1.45476e-06	12.3902
A4GALT	-2.87164	6.02042	-28.9505	9.91393e-09	2.84811e-06	11.0658
KIAA1324L	-2.86924	5.78938	-35.012	2.53721e-09	1.4825e-06	12.3572
MUC1	-2.86599	9.04464	-34.8941	2.59938e-09	1.49351e-06	12.335
PANX2	-2.84536	6.34927	-27.3091	1.50539e-08	3.78808e-06	10.6549
NDRG1	-2.82075	10.2162	-29.0493	9.67498e-09	2.83995e-06	11.0896
DNER	-2.75084	5.77696	-31.5204	5.39045e-09	1.96726e-06	11.6531
ANPEP	-2.74223	5.78661	-30.3999	6.98679e-09	2.37344e-06	11.4049
FBXO6	-2.73611	5.94393	-24.6831	3.10055e-08	5.87299e-06	9.92999
BNIP3	-2.7258	9.56616	-33.5076	3.47715e-09	1.65414e-06	12.066
SGK1	-2.70427	8.36717	-29.9876	7.70495e-09	2.55404e-06	11.3106
GJB6	-2.68566	5.80222	-20.8551	1.03023e-07	1.23282e-05	8.69188
TNNI2	-2.67769	5.91056	-31.7871	5.07449e-09	1.9224e-06	11.7105
C21ORF63	-2.67342	6.03422	-25.1975	2.67595e-08	5.30177e-06	10.0791
LOC645166	-2.66208	8.35708	-33.4117	3.54935e-09	1.65414e-06	12.0468
MLLT11	-2.65512	8.2604	-25.5604	2.41607e-08	5.01757e-06	10.1821
LOC100134134	-2.64719	9.61363	-28.1485	1.2122e-08	3.23949e-06	10.8688
POPDC3	-2.63087	5.62698	-24.7183	3.06917e-08	5.84566e-06	9.94032
MMP3	-2.61298	5.9222	-23.1464	4.9047e-08	7.8049e-06	9.46161
ADRA1B	-2.60795	6.85117	-24.054	3.72793e-08	6.73193e-06	9.74251
KYNU	-2.60607	5.76162	-23.9093	3.89201e-08	6.89089e-06	9.69855
KRT16	-2.5883	7.18239	-21.6274	7.9544e-08	1.04941e-05	8.96165
IL28RA	-2.57522	6.02008	-30.9912	6.08597e-09	2.16297e-06	11.5374
CLDN12	-2.5658	9.14533	-28.8543	1.01529e-08	2.89264e-06	11.0426
KLHL5	-2.53407	7.52575	-22.0261	6.98429e-08	9.47939e-06	9.09671
HIPK2	-2.53113	6.09454	-30.6034	6.66065e-09	2.31938e-06	11.4509
LOC400578	-2.51793	8.08614	-21.3854	8.61751e-08	1.09624e-05	8.8783
DOCK10	-2.51475	6.25934	-29.8774	7.91091e-09	2.58701e-06	11.2851
CD14	-2.51271	7.48854	-18.5001	2.41113e-07	2.17316e-05	7.79484
STC2	-2.50398	7.94137	-18.5624	2.35438e-07	2.15017e-05	7.82015
TP53I3	-2.50372	7.99683	-16.4017	5.64449e-07	3.86087e-05	6.88434
FAM83A	-2.49892	9.10317	-30.6541	6.58212e-09	2.31543e-06	11.4623
FLRT3	-2.48401	8.68995	-32.6888	4.15229e-09	1.75159e-06	11.8999
SGK	-2.48155	9.31405	-32.5334	4.29666e-09	1.76337e-06	11.8678
SPIRE1	-2.46296	7.8983	-23.0644	5.03036e-08	7.88257e-06	9.4356
DIAPH2	-2.46264	5.58639	-33.2784	3.65257e-09	1.65414e-06	12.0201
C2CD2	-2.4554	6.72036	-19.9373	1.41844e-07	1.50924e-05	8.35626
PXDN	-2.44724	8.16107	-17.5029	3.5683e-07	2.80853e-05	7.37669
CDK6	-2.44536	10.3895	-32.3642	4.46033e-09	1.76742e-06	11.8325
HLTF	-2.44367	6.53803	-11.3551	7.32334e-06	0.000215777	4.0868
EPAS1	-2.44302	8.48907	-28.9844	9.83121e-09	2.84808e-06	11.074
ANKRD38	-2.43216	6.47832	-19.5078	1.65556e-07	1.67949e-05	8.19325
CST6	-2.42868	5.8033	-23.2523	4.74769e-08	7.72037e-06	9.49503
HCG4	-2.41909	5.59415	-27.2101	1.54502e-08	3.83187e-06	10.6291
GJB2	-2.40426	8.66688	-22.5182	5.96731e-08	8.61728e-06	9.25956
PON2	-2.39986	9.89705	-26.3925	1.92171e-08	4.31234e-06	10.4118
FLJ10916	-2.38879	7.52064	-19.9816	1.39627e-07	1.49782e-05	8.37285
BET1	-2.38447	7.95642	-29.0602	9.64903e-09	2.83995e-06	11.0922
MGC102966	-2.38181	8.149	-18.4106	2.4954e-07	2.22441e-05	7.7583
PFTK1	-2.37858	6.14543	-26.9746	1.64415e-08	3.90763e-06	10.5674
GLT8D2	-2.37656	5.71673	-24.8522	2.95304e-08	5.65573e-06	9.97942
C21ORF7	-2.3574	6.13413	-17.7305	3.25689e-07	2.71681e-05	7.47433
SDCBP	-2.35379	8.58792	-18.921	2.0559e-07	1.97608e-05	7.96407
ZCWPW1	-2.34766	7.21444	-13.0608	2.7822e-06	0.000108993	5.15051
SPRR2A	-2.34355	6.18326	-13.6953	1.99947e-06	8.97886e-05	5.51187
LOC653071	-2.3334	7.42033	-16.0613	6.54298e-07	4.27198e-05	6.72509
SEL1L3	-2.2992	8.24792	-19.9835	1.39535e-07	1.49782e-05	8.37354
PROS1	-2.29658	5.8563	-17.7553	3.22481e-07	2.69958e-05	7.48491
SRPX	-2.29264	6.87647	-11.9075	5.27939e-06	0.000175339	4.44723
GRINA	-2.29085	7.96063	-16.7311	4.9062e-07	3.54583e-05	7.03518
PLOD2	-2.28046	9.57139	-23.1442	4.908e-08	7.8049e-06	9.46092
CYP51A1	-2.26779	7.65375	-23.6113	4.25623e-08	7.19733e-06	9.60707
SGCE	-2.26742	8.60074	-24.4736	3.29516e-08	6.07472e-06	9.86817
TSPAN4	-2.26382	6.60339	-25.9328	2.17887e-08	4.72417e-06	10.286
ABCA1	-2.2618	5.49811	-29.1349	9.47335e-09	2.83986e-06	11.1101
COL8A1	-2.26025	5.62702	-22.1509	6.70889e-08	9.32589e-06	9.1384
IFI27	-2.25703	10.3876	-21.4332	8.48173e-08	1.09104e-05	8.89484
DEFB4	-2.24116	5.62566	-22.169	6.67003e-08	9.30942e-06	9.14442
SPHK1	-2.21884	7.13569	-15.6434	7.87632e-07	4.84872e-05	6.52471
TUBB6	-2.21719	9.28611	-25.5075	2.45214e-08	5.03186e-06	10.1672
SNX10	-2.20795	5.86019	-14.3994	1.40851e-06	7.09895e-05	5.89391
POLR2J	-2.20737	7.02706	-15.8562	7.16242e-07	4.53892e-05	6.62742
ACN9	-2.20702	9.21759	-19.2605	1.8124e-07	1.8006e-05	8.09758
GLIPR2	-2.20205	5.61158	-22.0301	6.97538e-08	9.47939e-06	9.09803
ARSD	-2.19994	5.40847	-13.0724	2.76516e-06	0.000108696	5.15724
C4ORF26	-2.19398	5.46765	-10.4171	1.3212e-05	0.000324641	3.43536
SH2D5	-2.19069	6.28906	-12.8314	3.14692e-06	0.000119085	5.01553
LOC729252	-2.18476	6.39814	-16.5289	5.34524e-07	3.74869e-05	6.94299
KLF9	-2.17358	6.53693	-18.6866	2.24583e-07	2.08491e-05	7.8703
BFSP1	-2.17143	5.86688	-15.9212	6.95899e-07	4.45092e-05	6.65854
SPRR2E	-2.16925	5.59397	-19.5506	1.63002e-07	1.67643e-05	8.20967
C1ORF97	-2.16665	8.70221	-23.2652	4.72887e-08	7.72037e-06	9.49911
MGC72080	-2.15091	7.5161	-28.2641	1.17717e-08	3.22078e-06	10.8976
EML1	-2.14853	5.43858	-23.1009	4.97398e-08	7.84806e-06	9.44719
HS.532698	-2.13719	5.66198	-17.5839	3.45383e-07	2.76992e-05	7.41157
CDA	-2.12898	8.71713	-28.1507	1.21153e-08	3.23949e-06	10.8693
CCPG1	-2.11965	6.56483	-21.7102	7.74094e-08	1.03035e-05	8.98993
LTBP3	-2.11916	7.9597	-19.5064	1.6564e-07	1.67949e-05	8.19271
CCDC132	-2.11079	7.20162	-22.8731	5.33805e-08	8.17884e-06	9.3745
CYP2R1	-2.10839	5.47705	-20.2163	1.28514e-07	1.42916e-05	8.46007
NAV2	-2.10593	6.37328	-12.5925	3.58531e-06	0.000131071	4.87247
CGGBP1	-2.09821	9.31839	-28.6109	1.07879e-08	3.02359e-06	10.9832
LOC645638	-2.09685	5.88056	-17.6721	3.33379e-07	2.73698e-05	7.44939
LPXN	-2.09675	6.58823	-22.7587	5.5323e-08	8.32841e-06	9.33767
LAMA3	-2.09058	9.88931	-26.5314	1.85091e-08	4.22571e-06	10.4493
DKFZP564O0523	-2.07708	6.62486	-12.6231	3.52533e-06	0.000129603	4.89098
GRB14	-2.06865	5.95188	-11.1699	8.19873e-06	0.000231865	3.96228
ANKIB1	-2.06542	9.27273	-22.4562	6.08575e-08	8.74167e-06	9.23926
NHP2L1	-2.06313	8.5831	-25.4037	2.52456e-08	5.11952e-06	10.1379
BIN1	-2.05628	6.9846	-25.5287	2.43761e-08	5.03186e-06	10.1732
E2F5	-2.0545	6.90305	-25.3694	2.54909e-08	5.12809e-06	10.1281
DUSP1	-2.05171	8.88369	-19.6097	1.59546e-07	1.66169e-05	8.23229
OXCT2	-2.04457	5.48199	-16.5126	5.38271e-07	3.75634e-05	6.93547
TMEM91	-2.04176	5.91465	-15.3881	8.84166e-07	5.26438e-05	6.39957
DOCK11	-2.03308	5.664	-10.8833	9.79748e-06	0.000262847	3.76569
PTPRM	-2.03173	5.36622	-20.1592	1.31123e-07	1.44368e-05	8.43895
FAM46A	-2.02523	7.76264	-17.908	3.03536e-07	2.57736e-05	7.54956
TIMP2	-2.02283	8.25261	-22.8269	5.41558e-08	8.256e-06	9.35965
ACOX2	-2.02026	5.63731	-12.3301	4.14842e-06	0.000145931	4.71229
LOC441453	-2.01496	5.64429	-12.8917	3.04606e-06	0.000116033	5.05124
GDF15	-2.01341	5.33503	-20.394	1.20767e-07	1.37858e-05	8.52538
LOC646786	-2.00759	7.08191	-18.8992	2.07279e-07	1.98159e-05	7.95539
COL16A1	-1.99772	7.1646	-10.7062	1.09609e-05	0.000285182	3.64177
PNLIPRP3	-1.99676	6.30442	-13.7872	1.90825e-06	8.70683e-05	5.56286
KCNG1	-1.9929	6.07813	-21.2484	9.02053e-08	1.12672e-05	8.83065
RYR1	-1.98947	5.95546	-10.6463	1.13896e-05	0.000293677	3.59939
MGLL	-1.98342	5.82466	-13.5814	2.11933e-06	9.26072e-05	5.44826
LGALS1	-1.9808	11.8793	-26.8788	1.68649e-08	3.92839e-06	10.5421
C4ORF32	-1.9785	6.1282	-13.6126	2.08565e-06	9.2571e-05	5.46577
RASL11B	-1.97297	5.8371	-14.2793	1.49356e-06	7.40342e-05	5.83006
SH2B3	-1.96307	6.56104	-10.2426	1.48227e-05	0.000349043	3.30816
AJAP1	-1.96116	5.69913	-14.1646	1.58017e-06	7.68331e-05	5.76865
CHURC1	-1.95566	8.92781	-24.6505	3.13001e-08	5.89639e-06	9.9204
ADA	-1.9546	6.31156	-11.1766	8.16507e-06	0.000231417	3.96682
FAM46B	-1.95426	8.42279	-21.3353	8.76239e-08	1.11002e-05	8.86093
ITGB1BP1	-1.95052	7.28401	-21.3892	8.60657e-08	1.09624e-05	8.87962
ADARB1	-1.95005	5.88254	-14.946	1.08495e-06	6.01326e-05	6.17766
FBXO2	-1.93745	7.01103	-23.0282	5.08707e-08	7.89962e-06	9.42407
ELOVL4	-1.93742	5.95579	-9.85251	1.92903e-05	0.000418248	3.01666
FAP	-1.92427	5.27613	-19.3489	1.75446e-07	1.75824e-05	8.13194
RDH16	-1.91176	5.43469	-13.6893	2.00559e-06	8.99097e-05	5.50853
ERRFI1	-1.9028	9.32432	-22.6463	5.73091e-08	8.46694e-06	9.30129
RRBP1	-1.89785	10.9131	-24.1756	3.59624e-08	6.55962e-06	9.77918
ACO1	-1.88684	8.29748	-23.992	3.79729e-08	6.78278e-06	9.7237
FAM62B	-1.8782	10.1606	-22.643	5.73697e-08	8.46694e-06	9.3002
NAPB	-1.87147	6.9219	-21.2555	8.99918e-08	1.12672e-05	8.83313
TAGLN3	-1.86928	5.52376	-21.6194	7.97541e-08	1.04941e-05	8.95891
ATP6V1C1	-1.86923	6.66954	-10.6964	1.10303e-05	0.000286417	3.6348
OPLAH	-1.86796	7.58177	-19.1144	1.91295e-07	1.87349e-05	8.04043
KRIT1	-1.85579	7.37959	-22.3724	6.24986e-08	8.88146e-06	9.21175
LEPREL2	-1.85403	5.54033	-11.1393	8.3545e-06	0.000234489	3.94152
MSLN	-1.8477	6.68143	-15.8978	7.03154e-07	4.48413e-05	6.64734
DYNC2H1	-1.84611	7.13171	-15.2354	9.48322e-07	5.51506e-05	6.32367
USP14	-1.8426	6.38491	-14.0523	1.67063e-06	7.99908e-05	5.70796
C11ORF74	-1.83877	8.07731	-24.0477	3.73498e-08	6.73193e-06	9.74059
GRAMD2	-1.82868	5.35171	-22.6629	5.70105e-08	8.46694e-06	9.30668
BCAT1	-1.82314	8.11624	-12.0365	4.90102e-06	0.000165758	4.52904
PMP22	-1.81889	5.72438	-12.2196	4.4151e-06	0.000152664	4.64383
SERPINE2	-1.81522	11.355	-21.7882	7.54578e-08	1.01615e-05	9.01646
ECM2	-1.81446	5.52594	-12.3613	4.07655e-06	0.000144304	4.73149
LOC643161	-1.81199	5.55805	-10.6149	1.16216e-05	0.000297212	3.57712
NRIP1	-1.80826	7.39012	-19.6595	1.56698e-07	1.63698e-05	8.25129
RCAN1	-1.80674	6.22919	-18.9827	2.00903e-07	1.94548e-05	7.98852
ENOSF1	-1.80495	7.7083	-20.2701	1.2611e-07	1.41153e-05	8.47992
CHMP2B	-1.80002	9.16202	-22.1262	6.76242e-08	9.34768e-06	9.13017
LOC88523	-1.79894	6.80325	-21.1344	9.37247e-08	1.14985e-05	8.79072
KHDC1L	-1.7918	5.65092	-9.72588	2.10541e-05	0.000443925	2.9198
HSF2BP	-1.78953	6.26067	-16.8411	4.68461e-07	3.43272e-05	7.08485
RFTN1	-1.78813	7.62606	-20.2354	1.27654e-07	1.42418e-05	8.46713
LDHC	-1.78747	5.79611	-11.8023	5.61306e-06	0.000180799	4.37979
ABHD8	-1.78448	6.20787	-13.0843	2.74773e-06	0.000108417	5.16417
ITM2C	-1.7837	8.0367	-16.2794	5.95014e-07	4.02467e-05	6.82752
LIX1L	-1.78359	5.57949	-17.3916	3.73293e-07	2.8984e-05	7.32841
PLEC1	-1.78316	6.63547	-8.62921	4.69521e-05	0.000795004	2.03084
GATAD1	-1.78146	6.76057	-16.4958	5.42134e-07	3.77097e-05	6.92777
ARFGAP3	-1.78102	7.42446	-15.6294	7.92586e-07	4.85321e-05	6.51793
LPAR3	-1.77169	6.2199	-14.0493	1.67306e-06	7.99959e-05	5.70638
FAM133B	-1.77164	8.15738	-20.4078	1.20188e-07	1.37653e-05	8.53042
FAR2	-1.7618	5.74503	-18.7766	2.17064e-07	2.03883e-05	7.90645
SPRR3	-1.75728	5.54135	-18.9185	2.05782e-07	1.97608e-05	7.96308
SQLE	-1.75082	9.70242	-22.9914	5.14533e-08	7.91875e-06	9.41235
TSPAN10	-1.74725	5.48703	-14.0675	1.658e-06	7.94963e-05	5.71624
MAFB	-1.74673	7.11182	-16.2302	6.07821e-07	4.07666e-05	6.80457
NME4	-1.74521	8.49777	-20.095	1.34125e-07	1.46788e-05	8.41515
LOC728408	-1.74359	7.13538	-13.2532	2.51316e-06	0.000102485	5.26187
C3ORF39	-1.74244	5.30492	-9.35448	2.73734e-05	0.000536792	2.62905
RBBP9	-1.7354	8.3684	-19.1772	1.86892e-07	1.83603e-05	8.06508
PSCA	-1.72848	5.42825	-10.9555	9.36385e-06	0.000254494	3.81566
TRIML2	-1.72832	5.48443	-14.9932	1.06121e-06	5.9328e-05	6.20167
GCNT3	-1.72477	6.10179	-10.0007	1.74342e-05	0.000391294	3.12864
C10ORF119	-1.71944	6.15588	-15.2453	9.44018e-07	5.50661e-05	6.3286
CCL20	-1.71921	5.65547	-16.2524	6.02018e-07	4.04561e-05	6.81491
RTTN	-1.71771	9.07208	-22.1063	6.80591e-08	9.34768e-06	9.12353
LAMC2	-1.71505	10.9212	-20.8051	1.04797e-07	1.24579e-05	8.67401
PLAT	-1.71286	6.17785	-11.9613	5.11772e-06	0.000171289	4.48145
RAB17	-1.71223	5.90535	-14.3878	1.41648e-06	7.12873e-05	5.88777
MTSS1	-1.70972	7.90088	-19.8497	1.46347e-07	1.5476e-05	8.32335
ACTA2	-1.70845	6.11648	-10.5464	1.21464e-05	0.000305596	3.52831
RNF130	-1.70757	6.5781	-9.84155	1.94361e-05	0.000420354	3.00833
ZNF618	-1.70679	5.97536	-10.8842	9.79225e-06	0.000262847	3.76628
TM4SF19	-1.70146	5.69826	-11.3424	7.37992e-06	0.000216708	4.07831
CRYAB	-1.68775	5.44114	-20.2949	1.2502e-07	1.40526e-05	8.48903
SIPA1	-1.68698	7.8999	-14.9184	1.09909e-06	6.08185e-05	6.1636
LCE3D	-1.68389	5.52701	-9.12448	3.23521e-05	0.000603195	2.44384
FLJ14213	-1.68129	5.2751	-15.1826	9.7172e-07	5.61123e-05	6.29724
UGP2	-1.68054	6.6013	-19.5151	1.65119e-07	1.67949e-05	8.19604
NAT5	-1.67696	11.8698	-22.7438	5.55811e-08	8.33088e-06	9.33287
MCOLN1	-1.67216	5.67551	-12.2976	4.22498e-06	0.00014772	4.6922
TOM1	-1.66836	7.8546	-18.3254	2.57874e-07	2.27948e-05	7.72334
MYH10	-1.665	8.87808	-11.5143	6.6544e-06	0.000203372	4.19237
ATP6V1E2	-1.65691	6.63709	-17.6072	3.42165e-07	2.76896e-05	7.42159
LOC440335	-1.65254	5.35818	-19.337	1.76215e-07	1.76082e-05	8.12732
ETS2	-1.64266	8.27256	-17.2538	3.9487e-07	3.01835e-05	7.26822
SLC39A8	-1.63259	6.21901	-15.266	9.35042e-07	5.48622e-05	6.33895
SYVN1	-1.62476	9.47831	-20.3109	1.24322e-07	1.4052e-05	8.49492
TMEM98	-1.6236	5.3322	-10.2775	1.44837e-05	0.000344788	3.33375
PAG1	-1.62025	5.28807	-16.0317	6.62848e-07	4.28724e-05	6.71108
ODZ3	-1.61877	6.78323	-10.5045	1.24812e-05	0.000311592	3.49826
C7ORF10	-1.61808	5.36409	-16.0527	6.5677e-07	4.27198e-05	6.72102
RPL8	-1.61284	8.54975	-18.8638	2.10048e-07	1.99482e-05	7.94131
MANBA	-1.60864	6.95714	-17.5864	3.45027e-07	2.76992e-05	7.41268
EEF1A1	-1.60841	8.3453	-15.7041	7.66472e-07	4.78724e-05	6.55416
KCTD14	-1.60468	5.73902	-11.5182	6.63915e-06	0.000203266	4.19489
PXMP3	-1.60323	8.35966	-18.8466	2.1141e-07	2.00224e-05	7.93446
GJA1	-1.6025	8.09614	-13.324	2.42165e-06	0.000100061	5.30245
RNF144	-1.59977	5.57403	-10.5885	1.18211e-05	0.000300433	3.55831
EPHA2	-1.59908	6.18111	-12.9068	3.02135e-06	0.000115603	5.06016
FAIM3	-1.59707	6.28849	-14.8109	1.15624e-06	6.27719e-05	6.10854
LOC728640	-1.59696	7.59769	-13.4846	2.22772e-06	9.50125e-05	5.39374
TNFRSF8	-1.59543	5.52862	-11.147	8.31537e-06	0.000233821	3.9467
RHOD	-1.59413	10.4423	-17.7042	3.29132e-07	2.73409e-05	7.4631
C3ORF38	-1.58694	7.0388	-16.6033	5.17879e-07	3.67353e-05	6.97703
C12ORF26	-1.5867	6.33507	-20.3261	1.23663e-07	1.40235e-05	8.5005
SNX5	-1.5866	9.92122	-16.2096	6.13285e-07	4.08943e-05	6.79492
CUTL1	-1.58637	7.27859	-10.4893	1.26047e-05	0.000313709	3.48738
ADD3	-1.58229	7.03416	-10.1034	1.62662e-05	0.000372351	3.20537
GSTA4	-1.58169	6.67386	-14.1743	1.57262e-06	7.66402e-05	5.77387
KIF7	-1.58169	5.65982	-11.1757	8.16947e-06	0.000231417	3.96623
RGL1	-1.57937	5.53661	-15.0765	1.02076e-06	5.77763e-05	6.24384
SUV420H1	-1.57892	6.811	-19.2196	1.8399e-07	1.82266e-05	8.08165
CLIC4	-1.57606	9.07174	-16.0677	6.52464e-07	4.26813e-05	6.72812
HS.567759	-1.57129	6.55964	-9.43421	2.58541e-05	0.000515514	2.69232
SYTL3	-1.56786	5.75008	-8.80854	4.09446e-05	0.000716874	2.18269
MAP4K2	-1.56628	8.54259	-16.4207	5.59864e-07	3.84044e-05	6.89313
MOCS1	-1.56268	6.28288	-15.2881	9.25598e-07	5.45454e-05	6.34995
NMB	-1.56231	7.69653	-10.9326	9.49945e-06	0.00025685	3.79979
GALNT14	-1.53897	5.36516	-8.93891	3.71203e-05	0.000663529	2.29142
ZNF323	-1.5349	6.04925	-10.9341	9.49042e-06	0.000256808	3.80084
NEK1	-1.5338	5.9865	-8.6117	4.75901e-05	0.000803439	2.01587
LARP6	-1.53326	7.4596	-16.0546	6.56222e-07	4.27198e-05	6.72192
TPMT	-1.53195	8.36933	-15.7802	7.40853e-07	4.67769e-05	6.59091
PI3	-1.5308	8.03771	-13.2052	2.57735e-06	0.000103648	5.23426
RAMP1	-1.52364	5.10907	-13.8262	1.871e-06	8.60289e-05	5.58438
LCP1	-1.5236	5.3165	-9.95508	1.79834e-05	0.000399492	3.09432
SNHG9	-1.5221	9.29634	-16.4187	5.60347e-07	3.84044e-05	6.8922
SPG3A	-1.52005	6.29804	-17.0375	4.31644e-07	3.22089e-05	7.17273
NPNT	-1.51441	5.23101	-15.4479	8.60435e-07	5.16604e-05	6.42903
BASP1	-1.50202	10.4505	-18.7739	2.17283e-07	2.03883e-05	7.90538
TUB	-1.50072	5.58285	-15.3317	9.07294e-07	5.36502e-05	6.3716
GPR1	-1.49697	5.43692	-10.1758	1.54965e-05	0.000360233	3.25899
APP	-1.49631	8.88065	-17.0962	4.21294e-07	3.17805e-05	7.19877
GSDMD	-1.49385	9.03272	-17.0891	4.2253e-07	3.18042e-05	7.19563
PFKFB4	-1.48651	6.16482	-15.1173	1.00155e-06	5.707e-05	6.26445
STARD10	-1.48424	8.17419	-16.1912	6.18212e-07	4.09064e-05	6.78629
TRIP10	-1.48271	6.21287	-13.8439	1.8544e-06	8.5897e-05	5.59411
TMEM150A	-1.48132	7.13521	-8.33508	5.90841e-05	0.000939459	1.77588
PON3	-1.48054	5.22297	-14.86	1.12975e-06	6.20174e-05	6.13372
LOC338758	-1.47615	5.54116	-10.5701	1.19618e-05	0.000303213	3.54523
LAMP3	-1.47278	5.33896	-10.1858	1.5394e-05	0.000358818	3.26634
CSRP2BP	-1.47254	9.89664	-15.6814	7.743e-07	4.81827e-05	6.54317
UPP1	-1.47097	11.3573	-17.6131	3.41353e-07	2.76896e-05	7.42413
CHD7	-1.46821	6.44029	-11.4282	7.00716e-06	0.000209135	4.13544
LPIN2	-1.46696	5.28025	-13.4063	2.31999e-06	9.70174e-05	5.34936
CLCF1	-1.46671	6.81897	-11.7149	5.90801e-06	0.000187371	4.32341
CTH	-1.4648	5.75514	-10.9681	9.29043e-06	0.000253184	3.82435
LOC728454	-1.46383	5.16667	-10.9451	9.4252e-06	0.000255645	3.80845
MTERFD1	-1.46306	9.32475	-13.8581	1.84115e-06	8.5732e-05	5.60193
KIAA0090	-1.45879	7.43924	-14.2777	1.49469e-06	7.40342e-05	5.82925
MGC16121	-1.45834	5.70526	-11.2889	7.62361e-06	0.000221786	4.04249
SNORA12	-1.45563	5.3902	-9.59725	2.30346e-05	0.000474652	2.82024
UBE4B	-1.4551	7.93493	-20.5776	1.13315e-07	1.31088e-05	8.59217
EFR3A	-1.452	9.4767	-16.4786	5.4613e-07	3.78819e-05	6.91987
LOC100129267	-1.45171	7.97076	-17.6835	3.31862e-07	2.73698e-05	7.45427
SLC16A2	-1.45115	5.50682	-12.1583	4.57153e-06	0.000156815	4.60556
PLAC8	-1.44913	8.36588	-10.6959	1.10333e-05	0.000286417	3.6345
FTH1	-1.44807	11.1625	-15.3458	9.01425e-07	5.33947e-05	6.37863
TMEM55A	-1.44806	5.20468	-18.7565	2.18715e-07	2.03883e-05	7.89841
LOC100128221	-1.44747	5.69961	-11.882	5.35819e-06	0.000176258	4.43093
SQRDL	-1.44456	7.27236	-16.8383	4.68994e-07	3.43272e-05	7.08363
MAGED1	-1.44152	9.22089	-18.7613	2.18317e-07	2.03883e-05	7.90035
HMGA2	-1.44097	6.75257	-14.3567	1.4381e-06	7.19549e-05	5.87128
ATL1	-1.43934	5.46452	-10.1874	1.53773e-05	0.000358671	3.26754
C10ORF125	-1.43919	5.12705	-11.6453	6.15563e-06	0.000193445	4.27819
MACF1	-1.43546	6.5915	-15.4793	8.48235e-07	5.13019e-05	6.44449
RAB8B	-1.43394	7.4449	-18.1722	2.73657e-07	2.39443e-05	7.66007
LGALS3BP	-1.43301	7.998	-11.3699	7.2579e-06	0.000214588	4.09669
LOC653879	-1.43173	5.38139	-11.8112	5.58396e-06	0.000180759	4.38551
C11ORF2	-1.43106	10.8616	-15.6458	7.86796e-07	4.84872e-05	6.52586
HS.369017	-1.43057	7.32737	-11.2183	7.95887e-06	0.000227696	3.99504
FHL3	-1.42888	6.49885	-9.46411	2.53092e-05	0.000507024	2.71592
TTC4	-1.42868	10.24	-18.1908	2.71684e-07	2.38321e-05	7.66778
AKIRIN1	-1.42765	7.67881	-12.4639	3.84959e-06	0.000138845	4.7944
C6ORF52	-1.42704	5.34398	-15.4973	8.41322e-07	5.09732e-05	6.45335
CRNKL1	-1.4266	6.12887	-12.3175	4.17802e-06	0.000146673	4.70448
PGM1	-1.42309	9.92301	-16.297	5.90489e-07	4.00719e-05	6.83575
ATP13A1	-1.42043	7.04888	-15.2146	9.57465e-07	5.5475e-05	6.31327
VEGFC	-1.41993	7.47225	-13.0358	2.81958e-06	0.000110207	5.1359
ARL4A	-1.41514	5.77571	-14.9895	1.06303e-06	5.9328e-05	6.19981
ST3GAL1	-1.41337	7.27543	-11.7153	5.90668e-06	0.000187371	4.32365
KRCC1	-1.41101	5.77083	-12.3403	4.12478e-06	0.000145248	4.71856
DUSP5	-1.41093	8.20137	-11.9551	5.13622e-06	0.000171659	4.47748
UBE2V2	-1.4099	10.6327	-17.539	3.51678e-07	2.78964e-05	7.39225
SC65	-1.4088	7.38056	-8.95336	3.67219e-05	0.000658892	2.30339
LYN	-1.40631	8.67444	-14.4916	1.34701e-06	6.9e-05	5.9425
SNORA61	-1.40586	8.21781	-16.494	5.42555e-07	3.77097e-05	6.92694
POP1	-1.40574	7.44795	-16.787	4.79205e-07	3.50003e-05	7.06048
GNPDA2	-1.40566	6.94296	-13.8517	1.84705e-06	8.58154e-05	5.59844
ANKRD13A	-1.40514	9.29836	-18.0872	2.82892e-07	2.45036e-05	7.6247
SCMH1	-1.40402	6.85014	-17.6301	3.39035e-07	2.76896e-05	7.43141
ASAM	-1.39924	5.06841	-12.98	2.90499e-06	0.000112485	5.1032
TMEM194	-1.39737	6.633	-12.4367	3.90847e-06	0.000140209	4.77773
ECGF1	-1.39554	10.0874	-14.6263	1.2625e-06	6.63465e-05	6.01298
LPHN1	-1.39542	5.25691	-10.0092	1.73338e-05	0.000390566	3.13503
KIF16B	-1.39273	5.86528	-11.7921	5.64645e-06	0.000181565	4.37326
AZIN1	-1.38899	7.975	-14.8237	1.1493e-06	6.26915e-05	6.11508
ZDHHC8	-1.38781	10.4492	-17.5493	3.50226e-07	2.78838e-05	7.39668
C11ORF75	-1.38712	7.13122	-12.9724	2.91673e-06	0.000112726	5.09878
TEX2	-1.38567	8.43172	-16.6514	5.07419e-07	3.62169e-05	6.99898
CIDEB	-1.3844	5.38458	-14.6784	1.23143e-06	6.56136e-05	6.04007
MTDH	-1.38248	9.99344	-13.5886	2.11148e-06	9.26072e-05	5.45232
SCRN1	-1.38197	8.8517	-15.7576	7.48359e-07	4.71644e-05	6.58002
SNRNP200	-1.38142	6.21108	-12.5551	3.65988e-06	0.000133232	4.84987
RAB31	-1.38107	8.89792	-18.3616	2.54291e-07	2.25358e-05	7.73823
CSF1R	-1.37854	5.2701	-8.23507	6.39856e-05	0.000994966	1.68746
ST13	-1.37827	9.50811	-17.531	3.52812e-07	2.78964e-05	7.38881
PABPC1L	-1.37715	7.38068	-14.0096	1.7065e-06	8.1369e-05	5.6848
BIRC2	-1.37645	9.65012	-13.5996	2.09964e-06	9.2571e-05	5.45846
LOC729776	-1.3758	6.98411	-13.5729	2.1286e-06	9.26072e-05	5.44349
FYN	-1.37446	5.69401	-10.1736	1.5519e-05	0.000360513	3.25739
RAGE	-1.3744	7.5692	-12.4048	3.97856e-06	0.000141984	4.75821
PCDH7	-1.37129	8.14476	-18.4006	2.50498e-07	2.22569e-05	7.75422
TFG	-1.36963	10.414	-13.1558	2.64551e-06	0.000104847	5.20568
FBXW7	-1.36641	5.62343	-9.3182	2.80978e-05	0.000545101	2.60011
MEIS3P1	-1.36386	5.66679	-9.13739	3.20471e-05	0.00060031	2.45434
PTDSS1	-1.36349	10.6612	-17.6951	3.30319e-07	2.73698e-05	7.45925
CLCA2	-1.36276	7.92094	-13.7216	1.97282e-06	8.8982e-05	5.52652
UBC	-1.36117	5.24965	-8.61728	4.7386e-05	0.000800777	2.02064
HMGN2	-1.36034	6.57736	-14.6752	1.23332e-06	6.56136e-05	6.0384
CSTF3	-1.35909	7.77483	-16.4686	5.48475e-07	3.79681e-05	6.91526
LIAS	-1.35896	7.69371	-13.018	2.84656e-06	0.000110884	5.12546
CYP4V2	-1.35786	7.11322	-11.0444	8.85943e-06	0.000244141	3.87678
RAC3	-1.3566	6.38809	-8.79386	4.14025e-05	0.000722689	2.17035
ALDH1L2	-1.35446	5.24717	-10.5469	1.21428e-05	0.000305596	3.52863
ASCL2	-1.35075	5.44191	-10.475	1.27223e-05	0.000315532	3.47711
PRKDC	-1.35052	9.39588	-12.1531	4.58494e-06	0.000156963	4.60234
C20ORF72	-1.34824	10.4878	-18.452	2.45604e-07	2.20494e-05	7.77521
TMEM194A	-1.3481	7.16387	-18.2432	2.66212e-07	2.34117e-05	7.68946
HIST1H4H	-1.34785	7.32667	-10.6064	1.16856e-05	0.000298187	3.57104
ECHDC2	-1.34716	8.53755	-13.6352	2.06171e-06	9.20665e-05	5.47838
UBE2E2	-1.34501	8.14341	-16.2193	6.10715e-07	4.08019e-05	6.79945
ANO4	-1.34284	4.99178	-15.4175	8.72396e-07	5.2062e-05	6.41408
HS.551538	-1.34113	8.20095	-14.2323	1.5284e-06	7.51641e-05	5.80495
BEX1	-1.34035	5.03884	-10.0291	1.71027e-05	0.000386621	3.14988
B3GNT1	-1.33546	8.20754	-8.67375	4.53724e-05	0.000775108	2.06881
ZC3H12A	-1.33479	5.53518	-13.1632	2.6352e-06	0.000104847	5.20996
PLIN2	-1.33323	8.41453	-15.4452	8.61467e-07	5.16604e-05	6.42774
RAB27A	-1.33323	5.91708	-8.33042	5.93028e-05	0.000941292	1.77178
NASP	-1.33272	7.8098	-11.379	7.218e-06	0.000213591	4.10277
PABPC1	-1.33248	11.3355	-11.9413	5.17713e-06	0.000172775	4.46875
JAK1	-1.33248	5.96215	-8.93531	3.72204e-05	0.000664837	2.28844
FLJ10986	-1.32997	6.80792	-17.6832	3.31898e-07	2.73698e-05	7.45415
PPP4R1	-1.3295	9.2617	-16.9818	4.41734e-07	3.25391e-05	7.14793
AOX1	-1.3293	5.1109	-14.7486	1.19093e-06	6.40501e-05	6.07642
EIF2C2	-1.32872	9.20119	-13.8388	1.85912e-06	8.59135e-05	5.59133
RBM4	-1.32766	9.79516	-15.1647	9.79803e-07	5.64475e-05	6.28826
C7ORF23	-1.32434	9.73654	-16.6785	5.01629e-07	3.6041e-05	7.01132
TPD52	-1.32215	7.45047	-11.8047	5.60514e-06	0.000180759	4.38134
PEX1	-1.32191	6.28318	-12.001	5.00207e-06	0.000168222	4.50659
AGTRAP	-1.32183	7.72689	-10.6379	1.14511e-05	0.000294821	3.59344
RUNX3	-1.31739	5.77178	-8.54683	5.00406e-05	0.000836002	1.96018
UBR5	-1.3171	7.62471	-17.1385	4.14013e-07	3.13959e-05	7.21747
SC4MOL	-1.3167	8.5522	-11.2317	7.8939e-06	0.000227157	4.00407
SPRR1A	-1.31539	9.18284	-8.53084	5.06658e-05	0.000844202	1.9464
ZNHIT2	-1.31517	8.5373	-13.8592	1.84011e-06	8.5732e-05	5.60255
TMEM16D	-1.31418	5.23012	-12.573	3.62396e-06	0.000132344	4.8607
CLDN15	-1.31342	6.81227	-13.7199	1.97457e-06	8.8982e-05	5.52555
IRAK3	-1.31318	5.10009	-12.1724	4.5348e-06	0.000155865	4.61443
PKIA	-1.31246	5.19631	-9.15414	3.16559e-05	0.000595432	2.46796
LOC647993	-1.31181	5.8609	-8.37902	5.70656e-05	0.000915865	1.81445
ZNF654	-1.31109	5.30464	-14.5378	1.3173e-06	6.84423e-05	5.96677
EDG7	-1.31051	5.00281	-12.3981	3.99348e-06	0.000142353	4.7541
IMPA1	-1.3098	7.91812	-13.4854	2.22677e-06	9.50125e-05	5.39421
PLD6	-1.30849	8.09858	-15.6349	7.9065e-07	4.85321e-05	6.52057
DSTN	-1.30773	12.369	-18.0803	2.83651e-07	2.45077e-05	7.62184
N4BP2L2	-1.3046	5.67685	-10.016	1.72542e-05	0.000389536	3.14012
CBR4	-1.30337	6.45769	-12.3136	4.18706e-06	0.000146841	4.7021
TPM2	-1.30198	6.3444	-9.73212	2.0963e-05	0.000442546	2.9246
CFB	-1.30078	5.98192	-9.34245	2.76114e-05	0.000539305	2.61946
GPSM1	-1.3003	6.54716	-9.46347	2.53207e-05	0.000507024	2.71542
R3HCC1	1.30544	8.57854	11.5409	6.54981e-06	0.000201585	4.20982
APLP2	1.30582	7.71915	12.0393	4.89305e-06	0.0001657	4.53083
NUDT1	1.30923	9.0609	12.7017	3.37682e-06	0.000125445	4.9382
LPCAT4	1.30961	6.76526	10.1634	1.56254e-05	0.000361958	3.24983
BCAT2	1.31179	8.32432	16.7578	4.85122e-07	3.52653e-05	7.04729
H1FX	1.3153	8.03002	14.4941	1.34536e-06	6.9e-05	5.94384
DHTKD1	1.31836	6.75864	9.97529	1.77379e-05	0.000396818	3.10953
UCHL5IP	1.31984	9.02435	15.8046	7.3284e-07	4.63558e-05	6.60266
FAM102B	1.3201	5.90665	14.2029	1.55063e-06	7.61486e-05	5.78921
RPL28	1.32018	6.88358	11.3992	7.13058e-06	0.000211914	4.1162
APOBEC3B	1.32097	6.82622	12.0553	4.84826e-06	0.000164669	4.54094
NAAA	1.32448	5.65087	9.92695	1.83316e-05	0.000403553	3.07309
SYK	1.32714	7.3502	17.516	3.54959e-07	2.8002e-05	7.38232
TRAPPC4	1.33013	10.1377	18.1488	2.76168e-07	2.41028e-05	7.65034
NUAK1	1.33215	7.60428	12.5287	3.71384e-06	0.000134912	4.83381
NDN	1.33282	5.21098	9.7043	2.13725e-05	0.00044727	2.90318
KIAA1147	1.33391	7.56265	15.896	7.03694e-07	4.48413e-05	6.64651
UCKL1	1.33536	8.59993	16.9952	4.39281e-07	3.25391e-05	7.15391
URM1	1.33619	10.9116	17.5815	3.45715e-07	2.76992e-05	7.41054
ITGB5	1.33693	7.43053	16.0948	6.44767e-07	4.23018e-05	6.74092
RRAS	1.3374	9.29452	14.972	1.07177e-06	5.95938e-05	6.19092
STX3	1.33821	7.7392	12.6453	3.48275e-06	0.000128686	4.90431
IFITM1	1.33963	9.82809	16.1941	6.17448e-07	4.09064e-05	6.78762
MBOAT1	1.34211	6.9507	9.70109	2.14203e-05	0.00044727	2.9007
SIK3	1.3437	7.64903	15.1589	9.82436e-07	5.64475e-05	6.28535
CLP1	1.34592	7.48734	17.0089	4.36803e-07	3.24533e-05	7.15998
RALGPS1	1.34915	5.27122	13.7421	1.95236e-06	8.83277e-05	5.5379
SFXN2	1.35005	5.69492	12.5686	3.6327e-06	0.000132382	4.85806
OSBPL7	1.35269	6.69449	13.5617	2.14086e-06	9.26072e-05	5.43721
IDS	1.35273	6.23384	12.6369	3.49876e-06	0.000129139	4.89928
SEMA5A	1.35329	5.70731	12.7702	3.25315e-06	0.000121908	4.97912
C2ORF55	1.35476	6.24333	9.84154	1.94362e-05	0.000420354	3.00832
SDSL	1.35682	7.43237	8.69599	4.46061e-05	0.000765432	2.0877
DHRS4L2	1.3584	6.86049	14.8171	1.15288e-06	6.27719e-05	6.1117
NAMPT	1.35998	7.47762	11.1452	8.32434e-06	0.000233882	3.94551
ACYP1	1.3609	6.24387	9.41241	2.62598e-05	0.000521634	2.67507
TMEM60	1.3657	9.36452	17.5323	3.52628e-07	2.78964e-05	7.38937
DAPL1	1.36747	5.10721	8.87076	3.90668e-05	0.000690874	2.23475
ARHGAP23	1.36763	10.0937	17.5715	3.47104e-07	2.76992e-05	7.40626
CD99L2	1.36911	8.11525	11.6746	6.05024e-06	0.000190992	4.29721
SLC4A11	1.36984	6.21148	10.8636	9.92027e-06	0.000264495	3.75194
BTBD11	1.37174	7.58216	15.1239	9.98526e-07	5.70326e-05	6.26773
ZDHHC12	1.37606	8.37165	16.5685	5.25589e-07	3.7091e-05	6.96113
TLE4	1.37728	6.42031	14.6702	1.23622e-06	6.56664e-05	6.03585
PPL	1.37832	7.28453	18.4966	2.41434e-07	2.17316e-05	7.79342
HBA2	1.37918	5.50497	13.2078	2.57381e-06	0.000103648	5.23576
TMEM120A	1.37924	6.4468	11.1551	8.27391e-06	0.000233416	3.95222
LOC643911	1.38037	6.75148	10.3282	1.40066e-05	0.000336255	3.37079
UBE2L6	1.38056	10.1597	14.789	1.16829e-06	6.31281e-05	6.09727
GALNTL4	1.38168	7.44097	16.5537	5.28912e-07	3.72116e-05	6.95435
ANXA8	1.38212	11.6227	16.9862	4.40935e-07	3.25391e-05	7.14987
IRX5	1.38287	7.15962	19.1766	1.86937e-07	1.83603e-05	8.06483
PBX1	1.38296	5.35058	10.0819	1.6504e-05	0.000374927	3.18931
FLJ22662	1.38627	5.28644	13.1857	2.60397e-06	0.000104184	5.22301
NOTCH1	1.38761	8.41135	9.20544	3.04916e-05	0.000579581	2.5095
FKBP15	1.38825	6.76387	9.94881	1.80604e-05	0.00040029	3.08959
BCL11A	1.39515	5.47787	10.3293	1.39968e-05	0.000336254	3.37157
C8ORF13	1.39535	8.09896	11.479	6.79655e-06	0.000205958	4.16908
RNF26	1.39536	7.58034	13.8287	1.8686e-06	8.60289e-05	5.58578
CDCA2	1.39893	7.27361	15.9757	6.79375e-07	4.3533e-05	6.68449
AFAP1L2	1.40047	7.94823	13.7731	1.92196e-06	8.71858e-05	5.55504
MTMR11	1.40086	7.26165	17.056	4.28358e-07	3.2033e-05	7.18093
PTPRR	1.40205	6.22703	9.82099	1.97132e-05	0.000424215	2.99266
NUDT7	1.40412	8.00708	18.7603	2.18398e-07	2.03883e-05	7.89995
H1F0	1.40527	10.4313	13.6945	2.00028e-06	8.97886e-05	5.51142
FAM43A	1.40676	5.89162	9.40661	2.6369e-05	0.000522741	2.67047
CD24	1.40685	7.86219	18.4088	2.49709e-07	2.22441e-05	7.75758
HES4	1.40753	10.1104	17.6716	3.33449e-07	2.73698e-05	7.44917
KITLG	1.40838	6.80134	10.5048	1.24782e-05	0.000311592	3.49853
LOC650826	1.4109	5.2492	9.8365	1.95038e-05	0.000420496	3.00448
MT1H	1.41097	5.28215	10.8705	9.87719e-06	0.000264495	3.75675
PRKRIR	1.41207	9.53926	16.6374	5.10433e-07	3.63568e-05	6.99261
SVIL	1.4144	8.96557	16.173	6.2312e-07	4.09951e-05	6.77776
TRNT1	1.41612	6.29236	11.8997	5.3036e-06	0.000175635	4.4422
IER5L	1.41841	6.09577	14.533	1.32035e-06	6.84477e-05	5.96425
DPP7	1.41924	8.90347	12.7722	3.24952e-06	0.000121908	4.98035
KLK8	1.42114	5.14335	17.462	3.62781e-07	2.82952e-05	7.35899
C19ORF48	1.42208	7.80145	11.8954	5.31665e-06	0.000175677	4.43949
PLXNA2	1.42367	5.82078	12.175	4.52812e-06	0.000155865	4.61605
RTP4	1.42578	5.23403	14.5223	1.32714e-06	6.86965e-05	5.95867
ZSCAN5A	1.42585	6.10797	10.36	1.37165e-05	0.000331833	3.39393
CACNG6	1.42701	5.30045	12.7439	3.30001e-06	0.000123338	4.96344
HAS2AS	1.42827	5.36048	17.7542	3.22628e-07	2.69958e-05	7.48443
EXOC6	1.42973	6.55863	14.6889	1.22524e-06	6.54863e-05	6.04555
PTGER2	1.43007	6.79452	13.1575	2.64318e-06	0.000104847	5.20665
OSBP2	1.43213	7.54959	12.8626	3.09416e-06	0.000117605	5.03406
THBS1	1.43278	11.0099	12.3799	4.03419e-06	0.000143228	4.74296
KCTD12	1.43369	7.11726	11.0837	8.64614e-06	0.000240183	3.90367
PHLDB1	1.43377	8.14017	13.7034	1.99124e-06	8.96161e-05	5.51637
ISG15	1.43494	10.0289	13.9572	1.75175e-06	8.32962e-05	5.65625
MACROD1	1.43839	6.55254	13.786	1.90937e-06	8.70683e-05	5.56222
FST	1.44078	10.6337	14.5363	1.31826e-06	6.84423e-05	5.96597
ANXA8L1	1.44143	8.16813	13.895	1.80728e-06	8.46524e-05	5.6222
PPDPF	1.44292	6.94642	14.8424	1.13917e-06	6.22374e-05	6.1247
GAS8	1.4432	6.49521	13.8987	1.80395e-06	8.46114e-05	5.62421
RIPK5	1.44393	6.38919	9.94448	1.81137e-05	0.00040029	3.08632
ALG9	1.44888	8.38826	16.4483	5.53274e-07	3.82236e-05	6.90588
FOXRED1	1.45182	8.88709	16.5661	5.26121e-07	3.7091e-05	6.96004
LIPG	1.45345	6.94782	10.447	1.29569e-05	0.000319511	3.45691
HOXA2	1.45361	6.49825	18.8963	2.07506e-07	1.98159e-05	7.95423
HYLS1	1.46597	7.62515	13.5701	2.13163e-06	9.26072e-05	5.44193
CBX6	1.47092	8.35115	14.6355	1.2569e-06	6.63222e-05	6.01781
ACAT1	1.47227	10.4	17.9996	2.92781e-07	2.51704e-05	7.58806
KRT9	1.47825	6.75676	13.175	2.61873e-06	0.000104609	5.21683
KIAA0649	1.47997	6.35592	10.8233	1.01756e-05	0.000269014	3.72388
PLK2	1.48047	6.88608	8.98097	3.59739e-05	0.000650856	2.3262
LOC644363	1.48254	8.77485	13.8563	1.84276e-06	8.5732e-05	5.60098
MYADM	1.48391	6.36653	10.4942	1.25648e-05	0.000313299	3.49088
CAT	1.48503	7.96903	16.5221	5.36087e-07	3.74869e-05	6.93985
MMP28	1.48714	8.33996	17.9509	2.98441e-07	2.54665e-05	7.56763
GAST	1.48794	5.45843	10.2755	1.45026e-05	0.000344788	3.33231
S100A4	1.48897	8.38539	10.8312	1.01248e-05	0.000268322	3.7294
COL18A1	1.49386	5.32956	17.8424	3.11524e-07	2.62579e-05	7.52183
SPINK5	1.49576	5.51635	10.0064	1.73669e-05	0.000390725	3.13292
CEACAM1	1.49704	5.27015	16.2219	6.10014e-07	4.08019e-05	6.80068
TSPAN1	1.49727	7.13494	9.39856	2.65215e-05	0.000525158	2.66408
NCRNA00152	1.50017	5.34379	16.7524	4.86235e-07	3.52653e-05	7.04483
HES2	1.5023	6.52989	8.45736	5.36563e-05	0.000880413	1.88279
C1ORF116	1.50522	10.3531	15.6497	7.85392e-07	4.84872e-05	6.52779
GCA	1.50606	5.6255	13.9049	1.79833e-06	8.44629e-05	5.62761
SDHD	1.50618	10.1039	14.4583	1.36883e-06	6.99098e-05	5.92501
EVI1	1.50721	6.02934	17.4777	3.60487e-07	2.82442e-05	7.36578
TMEM149	1.50733	5.42845	9.60165	2.29634e-05	0.000473469	2.82366
HS.576735	1.50929	5.47283	9.52832	2.4182e-05	0.000490959	2.76639
LOC644422	1.51075	7.96822	10.3709	1.36184e-05	0.000329923	3.40187
ST14	1.51454	7.55414	11.9031	5.29316e-06	0.000175458	4.44437
ERLIN2	1.51473	5.64692	8.78321	4.17382e-05	0.000727444	2.1614
LOC642946	1.51833	5.46788	12.2753	4.27833e-06	0.000148831	4.67841
CPA4	1.52311	6.16913	13.5844	2.11605e-06	9.26072e-05	5.44995
SORL1	1.53165	6.14178	13.8589	1.84039e-06	8.5732e-05	5.60239
NCAPD3	1.53282	6.8278	13.201	2.58306e-06	0.000103665	5.23184
SNCG	1.53733	5.25707	15.2346	9.48666e-07	5.51506e-05	6.32327
ABCB6	1.53785	7.1684	14.4381	1.38231e-06	7.00954e-05	5.91435
LOC731486	1.53809	6.58473	16.0416	6.59971e-07	4.27666e-05	6.71577
PMAIP1	1.54111	8.01046	19.1809	1.86636e-07	1.83603e-05	8.06654
MSRA	1.54212	7.11322	13.4452	2.27353e-06	9.59333e-05	5.37149
PLXDC2	1.54874	5.55041	9.1967	3.06864e-05	0.000581894	2.50244
ZBED2	1.56031	8.24658	11.4931	6.73957e-06	0.000204941	4.17835
TRIM29	1.56413	7.15782	11.1552	8.27339e-06	0.000233416	3.95228
TTC12	1.56561	6.86311	11.6731	6.05541e-06	0.000190992	4.29627
CLIC3	1.56684	5.95857	9.32713	2.79176e-05	0.000542365	2.60724
HDDC3	1.56978	8.91899	21.0411	9.67217e-08	1.16996e-05	8.75785
SLC1A3	1.57258	8.30023	21.3882	8.60938e-08	1.09624e-05	8.87928
RHOBTB3	1.57357	10.1484	14.1751	1.57201e-06	7.66402e-05	5.77429
PTHLH	1.57401	8.79344	19.4619	1.68343e-07	1.7019e-05	8.17562
DDAH1	1.57651	7.30467	18.7552	2.18823e-07	2.03883e-05	7.89789
FAM111A	1.57901	8.75649	20.2921	1.25142e-07	1.40526e-05	8.48801
ISOC2	1.58116	8.18089	18.5071	2.40467e-07	2.17316e-05	7.79769
TMEM160	1.58248	8.84956	12.7537	3.28241e-06	0.000122864	4.96931
ZNF20	1.58627	5.82508	8.67819	4.52181e-05	0.000773622	2.07258
SYN1	1.58779	5.44345	18.6819	2.24978e-07	2.08491e-05	7.86844
LOC653874	1.58928	8.78037	14.0972	1.63374e-06	7.87713e-05	5.73231
MGC42367	1.60116	6.25664	20.8579	1.02925e-07	1.23282e-05	8.69287
S100A13	1.60214	7.02121	15.1917	9.67654e-07	5.59713e-05	6.30179
BEX5	1.62396	5.27165	16.1927	6.17825e-07	4.09064e-05	6.78696
SH3GLB2	1.62519	10.0785	22.6267	5.76635e-08	8.46694e-06	9.29493
LPAR1	1.62607	8.67981	22.1915	6.62191e-08	9.30942e-06	9.15192
TEAD2	1.62957	8.37613	13.1555	2.64596e-06	0.000104847	5.2055
ZNF322B	1.63014	5.96136	18.0983	2.81665e-07	2.44587e-05	7.62933
UBE2C	1.63207	6.7132	12.7701	3.25332e-06	0.000121908	4.97907
AGR2	1.63444	6.93314	22.5146	5.97416e-08	8.61728e-06	9.25838
GKN2	1.64009	5.19557	11.3209	7.47667e-06	0.000218433	4.06395
EPHX2	1.64155	6.25207	18.9498	2.03387e-07	1.96402e-05	7.97549
TIMM10	1.64286	10.792	20.1954	1.29463e-07	1.43048e-05	8.45235
EDAR	1.64404	5.34443	15.8615	7.14542e-07	4.53648e-05	6.62999
LOC652846	1.6483	9.82466	16.9843	4.41291e-07	3.25391e-05	7.14901
LOC390940	1.65336	5.43275	10.0217	1.71881e-05	0.000388298	3.14437
FOSB	1.6562	5.79963	11.0573	8.78902e-06	0.000242416	3.88558
VRK3	1.65819	7.4604	19.5436	1.63417e-07	1.67643e-05	8.20698
SULT1A3	1.6594	6.72957	11.2218	7.94218e-06	0.000227408	3.99735
KIAA1826	1.66028	7.45846	14.4538	1.37181e-06	6.99581e-05	5.92265
CNTN1	1.66234	7.02963	10.2347	1.49007e-05	0.000350639	3.30236
CMTM8	1.66296	6.33677	14.359	1.43652e-06	7.19549e-05	5.87247
TRPV6	1.67453	5.22459	10.7825	1.0442e-05	0.000274583	3.69534
HS.291319	1.67467	5.64952	10.3914	1.34369e-05	0.000327598	3.4167
PTRH1	1.67476	8.57029	19.0259	1.97692e-07	1.92255e-05	8.00559
LOC389816	1.67579	5.43746	20.3792	1.21391e-07	1.38114e-05	8.51996
PSMB9	1.6789	7.47563	11.933	5.20221e-06	0.000173276	4.46343
CDKN3	1.69295	10.3533	19.9194	1.42752e-07	1.51423e-05	8.34954
PIK3IP1	1.69461	6.38028	11.7504	5.7862e-06	0.000184698	4.34634
ID2	1.69591	8.38063	18.5419	2.37291e-07	2.15273e-05	7.81182
ZNF613	1.70127	5.59122	11.4534	6.90179e-06	0.000207565	4.15214
TNFSF10	1.70399	6.69975	14.8526	1.13368e-06	6.20356e-05	6.12995
GIYD1	1.71705	7.58655	10.1081	1.62159e-05	0.000371693	3.2088
NDUFA3	1.71917	10.3024	20.6504	1.10508e-07	1.28705e-05	8.61846
TSC22D1	1.72073	9.08555	19.67	1.56111e-07	1.63579e-05	8.25526
SLC15A3	1.72263	5.63888	13.4087	2.3171e-06	9.70174e-05	5.35073
ZNF365	1.72598	7.85631	16.7562	4.85453e-07	3.52653e-05	7.04656
EDARADD	1.72651	6.71695	13.4659	2.24938e-06	9.56169e-05	5.38316
H2AFX	1.73117	7.52504	8.49839	5.19627e-05	0.000861232	1.91837
EPSTI1	1.73272	8.80884	21.1943	9.18571e-08	1.13802e-05	8.81172
MPPED2	1.73328	5.18816	19.9838	1.39517e-07	1.49782e-05	8.37368
IRS1	1.73596	6.75065	19.0716	1.94359e-07	1.89811e-05	8.0236
C9ORF9	1.7494	5.8775	9.57793	2.33498e-05	0.000479549	2.80518
ECM1	1.75017	8.04896	15.7039	7.66536e-07	4.78724e-05	6.55407
RAPGEF5	1.75231	7.61652	19.714	1.53654e-07	1.6199e-05	8.27199
CKMT1B	1.75447	8.49936	21.6889	7.79515e-08	1.03358e-05	8.98268
ALDH4A1	1.75501	6.57318	17.6171	3.40797e-07	2.76896e-05	7.42587
KDELC2	1.75713	5.47311	21.1864	9.21004e-08	1.13802e-05	8.80896
FZD4	1.76376	5.43509	19.9761	1.39902e-07	1.49782e-05	8.37078
HSD17B8	1.76803	8.38494	14.1861	1.56354e-06	7.64562e-05	5.78017
TSKU	1.77049	9.25482	20.0368	1.3692e-07	1.48433e-05	8.39345
GSTK1	1.77416	9.64156	24.5579	3.21524e-08	5.97353e-06	9.89312
CCL5	1.77986	6.77951	9.93557	1.8224e-05	0.00040247	3.0796
ZNF816A	1.7814	5.49576	11.8494	5.46088e-06	0.000178613	4.41004
PRICKLE1	1.7879	5.714	10.1401	1.58715e-05	0.00036648	3.23254
PPP2R1B	1.78981	5.52829	11.4416	6.95092e-06	0.000208009	4.14433
SLCO3A1	1.79007	5.82106	13.8229	1.8741e-06	8.60289e-05	5.58257
SLC39A2	1.79374	5.33889	8.71442	4.3982e-05	0.000758877	2.10332
LOC100133583	1.79853	5.47779	10.675	1.11818e-05	0.000288965	3.61974
LOC650737	1.80529	6.71873	12.8943	3.04179e-06	0.000116033	5.05278
LOC642989	1.8161	10.7188	12.5087	3.75514e-06	0.000136268	4.82167
TMEM27	1.8167	5.95081	13.3179	2.42939e-06	0.000100061	5.29896
DOCK5	1.83101	6.32084	12.8537	3.10907e-06	0.000117912	5.02879
NEFL	1.83727	5.67239	9.76028	2.05576e-05	0.000437201	2.94622
SULF2	1.84103	7.42964	21.5167	8.25012e-08	1.07326e-05	8.92367
AKR1C2	1.84275	8.6186	17.9563	2.9781e-07	2.54665e-05	7.56989
PYCARD	1.84287	9.74547	22.4006	6.19402e-08	8.86027e-06	9.22103
GBP6	1.84683	5.36842	11.546	6.52987e-06	0.000201351	4.21318
SLC7A7	1.84875	6.01703	22.5224	5.95943e-08	8.61728e-06	9.26093
ALDH1A3	1.85546	9.98546	20.5812	1.13174e-07	1.31088e-05	8.59348
IL6	1.87528	5.98053	9.71238	2.12526e-05	0.000446746	2.9094
HES5	1.8759	6.91333	13.5177	2.18999e-06	9.41368e-05	5.41241
CA2	1.87967	10.2301	23.9043	3.89779e-08	6.89089e-06	9.69703
CYP2E1	1.88105	5.47061	14.9736	1.071e-06	5.95938e-05	6.1917
KLHL13	1.88289	6.17473	16.2779	5.95401e-07	4.02467e-05	6.82682
FLG	1.89023	5.30229	13.5882	2.11193e-06	9.26072e-05	5.45209
SERPINB2	1.89153	10.261	21.442	8.45694e-08	1.09104e-05	8.89789
NLRX1	1.90068	7.81494	20.8459	1.03349e-07	1.23282e-05	8.68857
TGFB1I1	1.90333	7.63685	17.1891	4.05485e-07	3.08581e-05	7.23979
RAPGEFL1	1.9084	7.2256	14.0343	1.68559e-06	8.04832e-05	5.69824
PCSK5	1.92874	7.80434	16.6727	5.02863e-07	3.6041e-05	7.00868
TMEM171	1.93082	6.8617	17.2955	3.88188e-07	2.98715e-05	7.28651
CDS2	1.93096	6.93732	18.4185	2.48783e-07	2.22441e-05	7.76153
HS.551128	1.93097	7.48284	15.6301	7.92364e-07	4.85321e-05	6.51823
XRN2	1.93374	5.51475	14.9536	1.08106e-06	6.00136e-05	6.18155
TRAPPC2P1	1.94117	6.60231	11.4299	7.00006e-06	0.000209116	4.13656
STAC	1.94796	5.75894	14.114	1.62019e-06	7.82814e-05	5.74139
GALNT5	1.94882	5.39349	17.8568	3.09751e-07	2.62367e-05	7.52793
ALDH3A1	1.95084	6.4653	12.0773	4.78763e-06	0.000162771	4.55478
AKR1B10	1.9554	5.57728	16.0181	6.66822e-07	4.29682e-05	6.70463
MATK	1.96544	5.61613	17.3586	3.78331e-07	2.92604e-05	7.31406
LPHN2	1.96937	5.52808	17.1364	4.14374e-07	3.13959e-05	7.21653
WNT10A	1.97343	7.06941	19.536	1.63868e-07	1.67643e-05	8.20408
PRKCDBP	1.97594	10.9865	23.4388	4.48472e-08	7.4689e-06	9.5535
ABHD11	1.9769	5.75037	24.553	3.21979e-08	5.97353e-06	9.89168
SMO	1.97973	5.53751	16.1799	6.21265e-07	4.09512e-05	6.78098
GAS6	1.9809	9.44181	27.5163	1.42617e-08	3.62694e-06	10.7084
SLC27A3	1.98189	9.4215	17.9784	2.95223e-07	2.53172e-05	7.57919
TCN1	1.98258	5.66889	18.3001	2.60407e-07	2.29597e-05	7.71293
ARL14	1.98288	5.65156	18.8754	2.09135e-07	1.99164e-05	7.94594
LOC649970	1.98952	10.3313	17.3572	3.78551e-07	2.92604e-05	7.31344
SRGAP3	2.00502	6.22006	19.3764	1.73689e-07	1.7457e-05	8.14258
HAND1	2.00693	5.56761	14.5142	1.33238e-06	6.88249e-05	5.95438
HMBS	2.01164	9.96741	22.3672	6.26036e-08	8.88146e-06	9.21002
RARRES3	2.01642	7.36503	20.1512	1.31495e-07	1.44368e-05	8.43597
OLFM1	2.01865	5.63863	17.7261	3.26262e-07	2.71681e-05	7.47246
APCDD1	2.01976	5.43675	12.8219	3.16312e-06	0.000119306	5.0099
DMRT2	2.02706	5.35795	22.1163	6.7841e-08	9.34768e-06	9.12685
MATN2	2.02823	8.88544	23.5999	4.27097e-08	7.19733e-06	9.60353
UGT2B7	2.02882	6.48424	19.553	1.62859e-07	1.67643e-05	8.21059
CKMT1A	2.03449	9.57245	20.0854	1.34584e-07	1.46824e-05	8.41156
ST6GALNAC5	2.04255	5.32115	16.1807	6.21053e-07	4.09512e-05	6.78134
SLC27A2	2.06348	8.14941	14.3783	1.42304e-06	7.1409e-05	5.88274
DUSP10	2.0639	6.99842	15.293	9.23548e-07	5.45178e-05	6.35236
C9ORF3	2.06416	6.91454	24.5496	3.22294e-08	5.97353e-06	9.89069
TNNT1	2.06935	5.93868	11.0264	8.95932e-06	0.000246303	3.86441
IGFBP6	2.07043	10.5945	25.3563	2.55854e-08	5.12809e-06	10.1244
SOST	2.07052	5.61166	22.0581	6.91245e-08	9.45634e-06	9.10743
NMU	2.07155	9.6821	21.8096	7.49313e-08	1.01301e-05	9.02374
NUDT18	2.07216	7.28552	21.5336	8.20426e-08	1.07134e-05	8.92947
LYNX1	2.07692	5.50713	14.7012	1.21813e-06	6.52075e-05	6.05188
LYPD1	2.08395	5.60498	14.641	1.25359e-06	6.62828e-05	6.02068
AHNAK	2.09594	6.52325	19.6736	1.55904e-07	1.63579e-05	8.25666
TSTD1	2.10489	7.84077	21.5491	8.1624e-08	1.06993e-05	8.9348
STMN3	2.11112	9.94589	26.95	1.65491e-08	3.90763e-06	10.5609
GSN	2.11429	6.76008	13.4953	2.21538e-06	9.48828e-05	5.39981
MGC72104	2.11493	7.20425	15.7322	7.56896e-07	4.74423e-05	6.56775
RGS7	2.12785	5.39725	29.585	8.48825e-09	2.70948e-06	11.2169
PPFIBP2	2.13488	5.91394	16.2675	5.98092e-07	4.02707e-05	6.82196
PPP2R2C	2.13635	6.72894	15.4163	8.72885e-07	5.2062e-05	6.41348
CPS1	2.13637	6.05309	12.6226	3.52635e-06	0.000129603	4.89067
CYP26A1	2.14736	5.49931	18.6655	2.26386e-07	2.09234e-05	7.86181
IVD	2.15831	5.46501	28.0789	1.23388e-08	3.27205e-06	10.8514
SOX7	2.18234	7.17378	23.3635	4.58888e-08	7.5332e-06	9.52995
MPZL2	2.20041	6.52254	26.3847	1.92577e-08	4.31234e-06	10.4097
CRIP2	2.21589	8.55806	23.8113	4.00773e-08	7.01333e-06	9.66861
GNG4	2.21794	5.75748	24.0348	3.74929e-08	6.73193e-06	9.73668
AUTS2	2.22623	7.63612	27.7784	1.33263e-08	3.44727e-06	10.7755
KLK5	2.2293	9.48254	27.1237	1.58057e-08	3.88587e-06	10.6065
SCARA3	2.2325	6.07855	14.2499	1.51525e-06	7.47307e-05	5.81436
GPX2	2.23516	10.4798	25.1687	2.6979e-08	5.31471e-06	10.0709
DBNDD1	2.24227	7.91244	21.0792	9.54857e-08	1.16317e-05	8.77128
IFIT1	2.2487	9.05106	23.412	4.5215e-08	7.49395e-06	9.54512
AP3M2	2.24923	7.52535	23.6371	4.22324e-08	7.19733e-06	9.61504
PNKP	2.25125	7.61694	29.3537	8.97895e-09	2.78865e-06	11.1623
IFI44	2.25815	7.17162	23.3864	4.55691e-08	7.51651e-06	9.53712
TAGLN	2.25921	8.00305	25.0431	2.79603e-08	5.41519e-06	10.0347
TSPAN8	2.27445	5.55889	26.1236	2.06763e-08	4.5692e-06	10.3386
MFF	2.28213	6.05846	12.6285	3.51492e-06	0.000129459	4.89423
SLC2A8	2.28352	8.54617	23.4734	4.43785e-08	7.42672e-06	9.56427
MT1F	2.3009	8.63757	23.0406	5.06753e-08	7.89962e-06	9.42803
LOC339804	2.30162	7.19281	22.8146	5.43631e-08	8.256e-06	9.35571
CLDN7	2.30193	9.76075	30.2108	7.30633e-09	2.44542e-06	11.3619
CCL2	2.30209	5.73343	14.3815	1.42084e-06	7.14022e-05	5.88443
LOC284293	2.30385	5.67579	13.767	1.92789e-06	8.73352e-05	5.55168
CLDN23	2.32455	5.88575	23.7696	4.05817e-08	7.06573e-06	9.65583
LOC731314	2.36164	9.67427	28.3401	1.15476e-08	3.18474e-06	10.9165
CRABP2	2.36323	7.84458	12.7736	3.24711e-06	0.000121908	4.98116
BTG2	2.37861	6.74242	13.2374	2.53403e-06	0.000102847	5.25281
STAG3L4	2.38866	6.47913	22.3283	6.33839e-08	8.95531e-06	9.19721
PLA2G10	2.42508	6.59018	20.6684	1.09824e-07	1.28705e-05	8.62496
KRT4	2.43133	6.87505	13.9153	1.78892e-06	8.43365e-05	5.63334
ASB9	2.45121	5.77464	16.3723	5.71616e-07	3.90216e-05	6.87075
C10ORF58	2.45334	9.28953	19.2802	1.79926e-07	1.7927e-05	8.10528
TM4SF1	2.45676	10.4902	26.7016	1.7682e-08	4.09107e-06	10.4949
SMAD6	2.45829	7.97406	25.1329	2.72544e-08	5.33845e-06	10.0606
CYP2S1	2.46285	6.27578	20.952	9.96847e-08	1.20158e-05	8.72632
CNTNAP2	2.47315	6.40417	15.0705	1.02358e-06	5.77763e-05	6.24084
IFIT3	2.48698	6.62137	21.3144	8.8237e-08	1.11018e-05	8.85366
IL20RB	2.49037	8.79806	22.1799	6.6467e-08	9.30942e-06	9.14805
MDK	2.50099	9.48395	32.3661	4.45849e-09	1.76742e-06	11.8329
SLFN11	2.50454	5.82263	24.8661	2.94125e-08	5.65573e-06	9.98347
PTGS2	2.51233	8.92462	19.598	1.60221e-07	1.6637e-05	8.22783
CAPNS2	2.52156	6.42627	10.0559	1.67953e-05	0.000380922	3.16995
MGC61598	2.52187	8.00786	18.1229	2.78975e-07	2.42864e-05	7.63956
FXYD3	2.52446	6.35688	19.5358	1.63879e-07	1.67643e-05	8.204
ST6GALNAC2	2.52488	7.44763	16.749	4.86926e-07	3.52653e-05	7.04331
C19ORF51	2.53025	7.26345	19.9488	1.41265e-07	1.50773e-05	8.36057
GLB1L2	2.53177	5.86537	27.0231	1.62315e-08	3.88587e-06	10.5801
IL7R	2.5331	7.6138	26.1832	2.03425e-08	4.52444e-06	10.3549
CHCHD10	2.6188	9.67124	34.7045	2.70305e-09	1.52227e-06	12.2991
UGT1A6	2.6365	8.57784	23.8264	3.98961e-08	7.01333e-06	9.67325
SEMA3A	2.63897	6.54466	9.86348	1.91455e-05	0.000416944	3.02501
RIMKLB	2.64983	6.90763	21.1955	9.18198e-08	1.13802e-05	8.81215
CALB2	2.67204	5.86228	23.6171	4.24885e-08	7.19733e-06	9.60885
DLX5	2.67723	5.9316	30.3784	7.02243e-09	2.37344e-06	11.4
C5	2.6946	6.66356	20.2035	1.29095e-07	1.43048e-05	8.45533
ATP6V1B1	2.70001	6.90634	14.468	1.36243e-06	6.96861e-05	5.93011
LPCAT2	2.7123	5.94729	33.6658	3.36156e-09	1.65414e-06	12.0974
C10ORF116	2.72396	11.6764	31.4551	5.47115e-09	1.96726e-06	11.639
C9ORF169	2.75553	8.4326	26.8932	1.68004e-08	3.92839e-06	10.5459
ZIC2	2.78468	6.20887	14.3023	1.47679e-06	7.33585e-05	5.84237
CYP4F12	2.78469	5.8492	21.3258	8.79025e-08	1.11002e-05	8.85762
CDH2	2.8359	9.02237	31.4834	5.43606e-09	1.96726e-06	11.6451
TMEM90B	2.83764	5.97532	21.7739	7.58101e-08	1.01692e-05	9.01163
TCEA2	2.86281	8.12915	16.043	6.59566e-07	4.27666e-05	6.71643
KLK10	2.87211	6.71273	20.7391	1.0719e-07	1.26118e-05	8.65038
FOXQ1	2.89998	8.87786	29.2066	9.30788e-09	2.81474e-06	11.1273
HSPB3	2.95834	6.36177	17.5915	3.44332e-07	2.76992e-05	7.41483
CLDN8	3.01828	5.87233	23.6953	4.1498e-08	7.18895e-06	9.63299
TMEM158	3.03598	9.39968	34.521	2.80786e-09	1.52227e-06	12.2641
FBP1	3.05709	6.05487	22.796	5.46805e-08	8.26779e-06	9.34971
C17ORF97	3.06098	8.12303	36.4443	1.90266e-09	1.2822e-06	12.619
KHDRBS3	3.17019	6.48938	13.185	2.60505e-06	0.000104184	5.22255
IFIT2	3.18563	8.84142	32.6695	4.1699e-09	1.75159e-06	11.8959
ALG1L	3.21288	6.23559	31.9322	4.91146e-09	1.89274e-06	11.7415
DCPS	3.21407	6.52301	15.7347	7.56051e-07	4.74423e-05	6.56896
SERPINB7	3.24758	10.1537	37.6367	1.5099e-09	1.06229e-06	12.8261
KRT1	3.33914	6.10854	27.8251	1.31673e-08	3.43886e-06	10.7873
MGMT	3.34819	8.34119	34.1434	3.03845e-09	1.5404e-06	12.1912
PLTP	3.4562	7.85749	39.1593	1.13561e-09	1.00382e-06	13.0775
HS3ST2	3.47131	6.4329	23.1554	4.8912e-08	7.8049e-06	9.46444
PODXL	3.47132	6.27843	36.3613	1.93405e-09	1.2822e-06	12.6042
TCEA3	3.48949	6.53536	32.6182	4.21715e-09	1.75159e-06	11.8853
HS.434957	3.49665	6.25812	34.3944	2.88288e-09	1.52227e-06	12.2398
CDH13	3.5624	6.71193	20.4797	1.17221e-07	1.34703e-05	8.55664
DEFB1	3.73432	6.5132	36.7318	1.79826e-09	1.23986e-06	12.6698
ARMCX6	3.77245	6.20795	49.5402	2.09357e-10	3.79862e-07	14.4692
BMP4	3.92458	6.92099	28.3663	1.14715e-08	3.18474e-06	10.923
NLRP2	3.94263	6.62426	29.2428	9.22579e-09	2.8146e-06	11.1359
TUSC3	4.09014	6.41009	38.5536	1.27018e-09	1.04258e-06	12.9792
CRIP1	4.13088	10.2578	46.1344	3.4949e-10	5.41346e-07	14.0666
MXRA5	4.18958	7.53568	39.9976	9.75289e-10	8.84792e-07	13.2099
SPINK6	4.25503	7.05778	35.9143	2.11365e-09	1.31959e-06	12.5238
OLFM4	4.35518	7.07606	29.0301	9.72076e-09	2.83995e-06	11.085
ANO1	4.40414	7.06559	53.8626	1.14659e-10	2.63516e-07	14.9189
BMP7	4.47293	7.4939	34.2399	2.9775e-09	1.53204e-06	12.2099
VSNL1	4.49197	6.96991	33.9137	3.18924e-09	1.59342e-06	12.1463
OASL	4.63926	7.21449	30.4208	6.95258e-09	2.37344e-06	11.4097
LOC728910	4.69416	6.96239	52.5779	1.36419e-10	2.77636e-07	14.7917
PPP2R2B	4.71026	8.35295	44.2746	4.6985e-10	5.99911e-07	13.8263
LOC653499	4.81313	6.87336	41.1003	8.02133e-10	7.90078e-07	13.378
CCND2	5.17793	8.45823	60.5771	4.92064e-11	2.12043e-07	15.5058
LGALS7	5.23553	7.39777	41.65	7.29076e-10	7.3924e-07	13.4593
TMEM16A	5.69627	7.3216	64.9055	2.99315e-11	1.47408e-07	15.8253
LGALS7B	5.85032	7.70414	79.5007	6.94024e-12	8.66325e-08	16.6525
KRT19	6.34819	8.51624	25.6863	2.33276e-08	4.90363e-06	10.2175
KRT7	6.49873	7.78835	75.5178	1.00519e-11	8.66325e-08	16.4588
SCGB1A1	6.7548	8.3749	40.5412	8.8511e-10	8.24683e-07	13.2936
